# Supplementary material for: Carborane-Based ABCG2-Inhibitors Sensitize ABC-(Over)Expressing Cancer Cell Lines for Doxorubicin and Cisplatin
Source: Pharmaceuticals (Basel). 2023 Nov 9;16(11):1582. doi: 10.3390/ph16111582 (PMC10674596; doi:10.3390/ph16111582)
Supplement: Supplementary file 1 [file pharmaceuticals-16-01582-s001.zip]

Archive with 1 entries (1 files):
- pharmaceuticals-2647030-supplementary.pdf
